# Supplementary material for: Roles of a Cysteine Desulfhydrase LCD1 in Regulating Leaf Senescence in Tomato
Source: Int J Mol Sci. 2021 Dec 3;22(23):13078. doi: 10.3390/ijms222313078 (PMC8658025; doi:10.3390/ijms222313078)
Supplement: Supplementary file 1 [file ijms-22-13078-s001.zip]

Archive with 1 entries (1 files):
- ijms-1495543-supplementary.pdf
